# Supplementary material for: Harvest of waterfowl and Sandhill Crane in rural Alaska: Geographic and seasonal patterns
Source: PLoS One. 2024 Jul 25;19(7):e0307135. doi: 10.1371/journal.pone.0307135 (PMC11271962; doi:10.1371/journal.pone.0307135)
Supplement: S1 Dataset — (XLSX) [file pone.0307135.s004.xlsx]

## Sheet: sheet 1
Species	Population index area	Breeding ground survey (a)	Population index notes	Corrected for incomplete detection	Source	Page or table	1992	1993	1994	1997	1998	2000	2001	2002	2003	2004	2005	2006	2007	2008	2009	2010	2011	2012	2013	2014	2015	2004-2015 avg
American Wigeon	WBPHS strata 1-12 (Alaska and Yukon)	yes	1	yes	Olson (2023)	page 64										897213	873162	821865	1113425	920977	805221	1053340	620766	685887	577206	734291	541032	803699
Eurasian Wigeon	—	—	—	—	—	—										—	—	—	—	—	—	—	—	—	—	—	—	—
Gadwall	WBPHS strata 1-12 (Alaska and Yukon)	yes	1	yes	Olson (2023)	page 63										1871	2654	1873	3211	4000	2000	2892	1333	631	1638	0	2000	2008.58
Mallard	WBPHS strata 1-12 (Alaska and Yukon)	yes	1	yes	Olson (2023)	page 61										811135	703140	515821	581493	532414	502970	605556	415825	505583	338379	500879	470915	540342
Northern Pintail	WBPHS strata 1-12 (Alaska and Yukon)	yes	1	yes	Olson (2023)	page 62										927354	905431	1041069	1134655	1249960	929569	1163793	745505	1175893	994601	701066	668404	969775
Northern Pintail	Arctic Coastal Plain	yes	2	no	Wilson et al. (2018)	Figure 12										73690	38364	42102	59796	82224	55715	60800	41221	90269	64276	59377	92056	63324.2
Northern Pintail, sum																1001044	943795	1083171	1194451	1332184	985284	1224593	786726	1266162	1058877	760443	760460	1.0331e+06
Northern Shoveler	WBPHS strata 1-12 (Alaska and Yukon)	yes	1	yes	Olson (2023)	page 67										642604	666202	408631	579501	465722	463818	626117	322344	376760	226100	372368	396574	462228
Green-winged Teal	WBPHS strata 1-12 (Alaska and Yukon)	yes	1	yes	Olson (2023)	page 65										818738	713019	780083	822805	654724	658474	954267	641361	704803	451814	475046	565591	686727
Blue-winged Teal	WBPHS strata 1-12 (Alaska and Yukon)	yes	1	yes	Olson (2023)	page 66										2219	2784	0	9330	0	0	3913	1461	0	0	0	0	1642.25
Canvasback	WBPHS strata 1-12 (Alaska and Yukon)	yes	1	yes	Olson (2023)	page 68										161344	95049	73236	91717	71924	41301	56884	22487	34998	34505	20863	40808	62093
Redhead	WBPHS strata 1-12 (Alaska and Yukon)	yes	1	yes	Olson (2023)	page 69										2360	224	10080	1720	2097	846	1401	846	0	1039	0	0	1717.75
Greater Scaup	—	—	—	—	—	—										—	—	—	—	—	—	—	—	—	—	—	—	—
Lesser Scaup	—	—	—	—	—	—										—	—	—	—	—	—	—	—	—	—	—	—	—
Scaups (unidentified)	WBPHS strata 1-12 (Alaska and Yukon)	yes	1	yes	Olson (2023)	page 70										982435	960708	883851	1191270	1070619	820924	947143	847477	849496	547712	577874	587180	855557
Ring-necked Duck	WBPHS strata 1-12 (Alaska and Yukon)	yes	1	yes	Olson (2023)	page 71										71668	78618	83590	61467	40901	28999	46086	30577	30427	21822	49030	40902	48673.9	904231
Common Eider	Yukon-Kuskokwim Delta coastal zone	yes	3	no	Swaim (2017)	Figure 16										736	1880	1861	1261	1374	1728	1869	—	1166	2051	2022	2788	1703.27
Common Eider	Northwest Alaska coastal zone	yes	3	no	Bolinger and Platte (2012)	Table 6										—	—	—	—	4447	4248	—	—	—	—	—	—	4347.5
Common Eider	Arctic Coastal Plain	yes	3	no	Dau and Bollinger (2012)	Table 5										3033	2581	3102	1936	1774	1931	na	1387	—	—	—	—	2249.14
Common Eider, sum																—	—	—	—	7595	7907	—	—	—	—	—	—	8299.92
King Eider	Arctic Coastal Plain		2, 4	no	Wilson et al. (2018)	page 31										18074	20883	19611	21063	19236	22149	20053	21704	21406	21013	15136	22904	20269.3
Spectacled Eider	Yukon-Kuskokwim Delta	yes	5	yes	Dunham et al. (2021)	Table 1										—	—	—	12527	14580	15562	13491	—	14696	16178	13152	5714	13237.5
Spectacled Eider	Arctic Coastal Plain	yes	5	yes	Dunham et al. (2021)	Table 1										—	—	—	6555	7733	7072	6892	10562	6228	9995	9651	7745	8048.11
Spectacled Eider, sum																—	—	—	19082	22313	22634	20383	—	20924	26173	22803	13459	20971.4
Steller's Eider, Alaska-breeding population	Arctic Coastal Plain	yes	2, 6	no	Wilson et al. (2018)	page 34										50	98	326	340	25	48	0	49	358	452	47	0	149.417
Steller's Eider, Pacific population			7	no	Larned (2012)	Table 2	137904	88636	107589	90269	84459	72953	60656	56704	77369	—	—	—	—	—	—	—	—	—	—	—	—	86282.1
Surf Scoter	—	—	—	—	—	—										—	—	—	—	—	—	—	—	—	—	—	—	—
White-winged Scoter	—	—	—	—	—	—										—	—	—	—	—	—	—	—	—	—	—	—	—
Black Scoter	—	—	—	—	—	—										—	—	—	—	—	—	—	—	—	—	—	—	—
Scoters (unidentified)	WBPHS strata 1-12 (Alaska and Yukon)	yes	1	yes	USFWS unpublished											367401	350102	400593	396263	347136	366322	289539	311996	282350	251415	219533	270192	321070
Harlequin Duck	—	—	—	—	—	—										—	—	—	—	—	—	—	—	—	—	—	—	—
Long-tailed Duck	WBPHS strata 1-12 (Alaska and Yukon)	yes	1	yes	USFWS unpublished											83502	66275	103040	127756	101129	65929	80849	79995	78147	66607	25398	34640	76105.6
Long-tailed Duck	Arctic Coastal Plain	yes	2	no	Wilson et al. (2018)	Figure 17										35296	45008	42139	37595	50919	49142	50332	69146	60748	45467	43799	55751	48778.5
Long-tailed Duck, sum																118798	111283	145179	165351	152048	115071	131181	149141	138895	112074	69197	90391	124884
Bufflehead	WBPHS strata 1-12 (Alaska and Yukon)	yes	1	yes	Olson (2023)	page 72										43849	51726	46319	60963	56816	58936	53456	55168	48489	38145	43499	42528	49991.2
Common Goldeneye	—	—	—	—	—	—										—	—	—	—	—	—	—	—	—	—	—	—	—
Barrow's Goldeneye	—	—	—	—	—	—										—	—	—	—	—	—	—	—	—	—	—	—	—
Goldeneyes (unidentified)	WBPHS strata 1-12 (Alaska and Yukon)	yes	1	yes	Olson (2023)	page 74										92544	61139	88084	38258	52622	32202	40990	49702	41856	42354	35176	33530	50704.8
Hooded Merganser	WBPHS strata 1-12 (Alaska and Yukon)	yes	1	yes	—	—										—	—	—	—	—	—	—	—	—	—	—	—	—
Common Merganser	WBPHS strata 1-12 (Alaska and Yukon)	yes	1	yes	—	—										—	—	—	—	—	—	—	—	—	—	—	—	—
Red-breasted Merganser	WBPHS strata 1-12 (Alaska and Yukon)	yes	1	yes	—	—										—	—	—	—	—	—	—	—	—	—	—	—	—
Mergansers (unidentified)	WBPHS strata 1-12 (Alaska and Yukon)	yes	1	yes	Olson (2023)	page 75										22012	36247	27033	36686	27235	24499	30975	29520	33602	18322	29803	32494	29035.7
Ruddy Duck	WBPHS strata 1-12 (Alaska and Yukon)	yes	1	yes	Olson (2023)	page 74										837	0	0	0	0	0	0	842	0	1007	0	0	223.833
Greater White-fronted Goose, Mid-continent population	Arctic Coastal Plain and WBPHS strata 3-6, 10-11	yes	16	no	Olson (2023)	page 93										—	—	—	256573	255499	241086	259213	318569	360884	—	165130	296160	269139
Greater White-fronted Goose, Pacific population	wintering grounds in Oregon and Washington	yes	15	yes	USFWS (2023)	Table C.3, pp 64-65										413500	540500	617800	684000	575700	712400	662600	731300	626400	698400	553500	731300	628950
Greater White-fronted Goose, Tule	wintering grounds in California	no		yes	Olson (2023)	page 94										9115	15030	33342	16640	11039	13399	17002	11920	16269	10975	8940	9667	14444.8
Greater White-fronted Goose, sum																—	—	—	957213	842238	966885	938815	1061789	1003553	—	727570	1037127	941899
Lesser Snow Goose, Western Arctic population	Arctic Coastal Plain	yes	13	no	Olson (2023)	page 90										—	—	—	63398	8272	27078	7888	23388	34553	39402	22911	55061	31327.9
Lesser Snow Goose, Wrangell Is. Population		yes	14	yes	USFWS (2023)	Table C.2, pp 62-63										117500	132500	140000	140000	132500	150000	155000	—	160000	—	240000	300000	166750
Lesser Snow Goose, sum																—	—	—	203398	140772	177078	162888	—	194553	—	262911	355061	213809
Ross's Goose	—	—	—	—	—	—										—	—	—	—	—	—	—	—	—	—	—	—	—
Brant, Pacific population	wintering grounds in Alaska, Washington, Oregon, California, and Mexico	no	17	no	USFWS (2023)	Table C.3, pp 64-65										107200	141000	130600	157000	—	163500	162500	177300	163300	173300	136500	140000	150200
Minima Cackling Goose	Wintering grounds in Oregon and Washington	yes	10	yes	USFWS (2023)	Table C.1, pp 60-61										227600	249500	267000	294900	240100	290500	193200	211200	324500	287900	362300	332800	273458
Aleutian Cackling Goose	Wintering grounds in Oregon and California	no	11	yes	USFWS (2023)	Table C.1, pp 60-61										87400	98600	110200	112200	82200	106100	101000	132400	161600	149900	209100	154600	125442
Taverner's Cackling Goose	Y-K Delta Coastal Zone, WBPHS strata 9-11, and Arctic Coastal Plain	yes	12	no	USFWS (2023)	Table C.1, pp 60-61										—	—	55800	51600	48900	56900	35900	46400	27100	42500	41900	50700	45770
Dusky Canada Goose	Copper River Delta and Middleton Island	yes	9	yes	USFWS (2023)	Table C.1, pp 60-61										16440	10800	10200	9100	6600	9200	11400	12800	—	14500	17900	15600	12230.9
Lesser Canada Goose	WBPHS strata 1-4, 12	yes	8	no	USFWS (2023)	Table C.1, pp 60-61										4800	4200	9500	10300	6400	6800	3600	3800	—	2800	8600	4400	5927.27
Vancouver Canada Goose	—	—	—	—	—	—										—	—	—	—	—	—	—	—	—	—	—	—	—
Emperor Goose	Yukon-Kuskokwim Delta	yes	18	no	USFWS (2023)	Table C.3, pp 64-65										21100	26500	26200	22600	21500	20000	21400	21100	29900	31900	28500	34200	25408.3
Tundra Swan, Western population	Y-K Delta Coastal Zone and WBPHS strata 8 -11	yes	22	no	USFWS (2023)	Table C.3, pp 64-65										122800	124200	155600	175000	107000	110500	120000	114500	109900	97500	133500	133400	125325
Tundra Swan, Eastern population	Arctic Coastal Plain	yes	21	no	Olson (2023)	page 99										—	—	—	13985	15281	13986	15282	13771	16329	15449	13065	21308	15384
Tundra Swan, sum																—	—	—	188985	122281	124486	135282	128271	126229	112949	146565	154708	137751
Trumpeter Swan, Pacific coast population, Alaska		yes	23	no	Groves (2017)	Table 1, page 8										—	17245	—	—	—	—	19638	—	—	—	—	22015	19632.7
Sandhill Crane, Pacific population	wintering grounds in California	no	19	no	Olson (2023)	page 105										11564	12208	17458	12740	13706	18739	21580	9451	21006	11445	16958	26830	16140.4
Sandhill Crane, Mid-continent population	Yukon-Kuskokwim Delta	yes	20	no	Olson (2023)	page 104										14347	14252	15468	13283	15131	16284	19225	13397	19245	13845	14444	14113	15252.8
Sandhill Crane, sum																25911	26460	32926	26023	28837	35023	40805	22848	40251	25290	31402	40943	31393.2
—: Data unavailable
(a) Breeding ground survey. Estimates for breeding ground surveys do not include birds absent from breeding grounds during the survey because they are too young to breed or departed the breeding grounds after a failed nesting attempt. Breeding ground surveys are conducted prior to hatch, thus estimates do not include young of the year.
Sources:
Bollinger KS, Platte RM (2012) Aerial population samples of Common Eiders and other waterbirds during the breeding season northwestern Alaska 2006–2009. Fairbanks: U.S. Fish and Wildlife Service, Division of Migratory Bird Management.
Dau CP, Bollinger KS (2012) Aerial population survey of Common Eiders and other waterbirds in nearshore waters and along barrier islands of the Arctic Coastal Plain of Alaska, 2–7 July 2011. Anchorage: U.S. Fish and Wildlife Service, Division of Migratory Bird Management.
Dunham KD, Osnas EE, Frost CJ, Fischer JB, Grand JB (2021) Assessing recovery of Spectacled Eiders using a Bayesian decision analysis. PLOS ONE. 16. doi:10.1371/journal.pone.0253895
Groves DJ (2017) The 2015 North American Trumpeter Swan survey. Juneau: U.S. Fish and Wildlife Service, Division of Migratory Bird Management.
Larned WW (2012) Steller's Eider spring migration surveys, Southwest Alaska, 2012. Anchorage: U.S. Fish and Wildlife Service, Division of Migratory Bird Management.
Olson SM [compiler] (2023) Pacific Flyway data book, 2023: Migratory bird abundance, harvest, and hunter activity. Vancouver: U.S. Fish and Wildlife Service, Division of Migratory Bird Management.
Swaim MA (2017) Abundance and trend of waterbird populations on the Yukon-Kuskokwim Delta, Alaska, 1988–2016. Anchorage: U.S. Fish and Wildlife Service, Division of Migratory Bird Management.
U.S. Fish and Wildlife Service [USFWS] (2023) Waterfowl population status, 2023. Washington: U.S. Fish and Wildlife Service, Division of Migratory Bird Management.
Wilson HM, Larned WW, Swaim MA (2018) Abundance and trends of waterbird breeding populations on the Arctic Coastal Plain, Alaska, 1986–2017. Anchorage: U.S. Fish and Wildlife Service, Division of Migratory Bird Management. https://ecos.fws.gov/ServCat/DownloadFile/192555
Population index notes:
(1) Waterfowl Breeding Population and Habitat Survey (WBPHS) strata 1-12 (Alaska and Yukon). Estimates represent birds on breeding grounds within 12 waterfowl production areas in Alaska and Old Crow Flats of Yukon Territory. Alaska waterfowl breeding areas not represented in these estimates include the North Slope, southeast Alaska, Aleutian Islands, and small but numerous wetlands outside the 12…
(2) Arctic Coastal Plain. Estimates for most duck species are indicated total birds (sum of single drakes*2, drakes in groups of less than five*2, drakes in groups greater than 5, birds in pairs, and birds in mixed-sex flocks). Estimates for scaups, Ring-necked Duck, Redhead, and Ruddy Duck are total birds (sum of drakes, birds in pairs, and birds in flocks). Estimates for dark geese and Sandhill…
(3) Common Eider. Yukon-Kuskokwim Delta and Northwest Alaska coastal zones: Estimates are indicated total birds (sum of single drakes*2, drakes in groups of less than five*2, drakes in groups greater than 5, birds in pairs, and birds in mixed-sex flocks). Arctic Coastal Plain coastal zone: Estimates are total birds (sum of observed hens, drakes, paired birds, and flocks). Common Eider numbers fro…
(4) King Eider. Survey data exist for the Arctic Coastal Plain breeding grounds, which include a small part of the total number of King Eiders that occur in Alaska when accounting for migrating and wintering birds. Most King Eiders harvested in Alaska are likely Canada-breeding birds not included in population surveys conducted in Alaska. King Eiders are harvested in large numbers during migratio…
(5) Spectacled Eider. Birds in flocks are not represented, but these are extremely rare on the breeding grounds during the survey. Spectacled Eiders counted on the breeding grounds are a small part of the total number of Spectacled Eiders that occur in Alaska, including Russia-breeding birds that winter in the Bering Sea south of Alaska’s St. Lawrence Island.
(6) Steller’s Eider, Alaska breeding population. Estimates are for birds on the Arctic Coastal Plain. Not represented are birds that breed outside the surveyed area in Alaska, but those are believed to be rare. Most (>95%) Steller’s Eiders that occur in Alaska in spring, fall, and winter are part of the Pacific population that breeds in Russia.
(7) Steller’s Eider, Pacific population (1992-2003 average). Estimates are for birds migrating in spring along the Alaska Peninsula and Yukon-Kuskokwim Delta. Estimates are minimum counts of the total Pacific population because some birds may migrate trhought the survey area either before or after the survey period. Most (>95%) of these birds breed in Russia; they return through Alaska nearshore …
(8) Lesser Canada Goose. Estimates represent birds on primary breeding grounds in Alaska and Yukon Territory that support the subspecies. Lesser Canada Geese may occur in areas of Alaska outside the survey strata.
(9) Dusky Canada Goose. Birds may occur in areas outside the main breeding grounds surveyed, but numbers are believed to be small.
(10) Minima Cackling Goose. Estimates represent wintering birds that survived in Alaska through summer and completed migration to Oregon and Washington. The estimatea are extrapolated from the breeding and non-breeding numbers on the Yukon-Kuskokwim Delta plus average annual production of goslings that survive through fall.
(11) Aleutian Cackling Coose. Estimates represent wintering birds that survived in Alaska through summer and completed migration to Oregon and California. The estimates are based on mark-resight methods and include breeding adults and goslings that survived through fall migration.
(12) Taverner’s Cackling Goose. Estimates represent Cackling/Canada Geese on primary breeding grounds in Alaska and Yukon Territory that are believed to support the Taverner's Cackling Geese, but some detected geese may not be Taverner's Cackling Geese. Taverner's Cackling Geese may occur in areas of Alaska outside the survey strata.
(13) Snow Goose, Western Arctic population, Arctic Coastal Plain breeding grounds. The Western Arctic population of Snow Geese may occur in some areas of Alaska outside the Arctic Coastal Plain, but this contingent is believed to be small.
(14) Snow Goose, Wrangell Is. population, Russia. Estimates represent geese on Wrangell Is. breeding grounds in spring. Birds of this population migrate through Alaska in spring and fall. Unknown numbers of Snow Geese may nest outside the survey area and on mainland Russia.
(15) White-fronted Goose, Pacific population. Estimates represent wintering geese that survived in Alaska through summer and completed migration to Oregon and Washington. Estimates are extrapolated from the breeding and non-breeding population size on the Yukon-Kuskokwim Delta and Bristol Bay plus the average annual production of goslings that survive through fall.
(16) White-fronted Goose, midcontinent population. Estimates represent geese on breeding grounds within principal waterfowl production areas in Alaska that are believed to support the midcontinent population. This population may occur in some portions of Alaska outside surveyed areas, but this proportion is likely small.
(17) Pacific Brant. Most Black Brant in the Pacific population breed in Alaska (Y-K Delta or Arctic Coastal Plain) and a small portion of the population breeds in Russia. Grey-bellied (Western High Arctic) Brant, which also considered part of the Pacific population, breed in Canada and migrate through Alaska in spring and fall. Winter estimates include annual production of goslings that survived …
(18) Emperor goose. Estimates represent birds on Y-K Delta breeding grounds during the survey. Some birds breed in other areas of Alaska, primarily in the Seward Peninsula and in Russia, but numbers are believed to be low. A large portion of the population migrates in late summer to the Chukotka Peninsula to molt, including geese that are immature, non-breeding, and failed breeders.
(19) Sandhill Crane, Pacific population. A winter survey enumerates cranes from the Pacific and Central Valley populations combined, but their proportions are unknown. The winter survey includes young of the year. In 2004-2014 this was a cruise-type survey not corrected for detection. Starting in 2015, methods were updated to a transect-based survey which is also not corrected for detection.
(20) Sandhill Crane, midcontinent population. Estimates represent cranes on Y-K Delta breeding grounds during the survey. Some cranes in the midcontinent population occur in areas of Alaska outside the Y-K Delta coastal zone region.
(21) Tundra Swan, eastern population. Estimates represent swans on Arctic Coastal Plain breeding grounds. Swans of this population may occur in small numbers outside the Arctic Coastal Plain.
(22) Tundra swan, western population. Estimates represent swans on primary breeding grounds in Alaska that are believed to support the western population. A small portion of this population may occur outside of the surveyed area.
(23) Trumpeter swan, Pacific population. Estimates represent swans within primary breeding areas in Alaska that are believed to support the species. A small portion of Trumpeter Swans in the Pacific population may occur outside of the surveyed areas.
